# Supplementary material for: Boosting Photocatalytic CO2 Cycloaddition via Dual-Active Site Coordination over Amino-Functionalized UiO-66(Zr)
Source: Molecules. 2026 Mar 9;31(5):902. doi: 10.3390/molecules31050902 (PMC12985626; doi:10.3390/molecules31050902)
Supplement: Supplementary file 1 [file molecules-31-00902-s001.zip]

Archive with 1 entries (1 files):
- molecules-4166186-supplementary.pdf
